# Supplementary material for: A GATA3 gene mutation that causes incorrect splicing and HDR syndrome: a case study and literature review
Source: Front Genet. 2023 Aug 25;14:1254556. doi: 10.3389/fgene.2023.1254556 (PMC10485837; doi:10.3389/fgene.2023.1254556)
Supplement: Supplementary file 2 [file Table2.xlsx]

## Sheet: Sheet1
No.	Genotypes	AA changes	Exon	Character of mutation	No. of alleles	RF (%)
1	c.30_49delinsCACCGAGCTGCA	W10Cfs*40	E2	frameshift	1	0.00520833
2	c.35_30.0164el	S12Tfs*40	E2	frameshift	1	0.00520833
3	c.64C>T	Q22*	E2	nonsense	2	0.0104167
4	c.108_109del	M36Ifs*16	E2	frameshift	1	0.00520833
5	c.153del	F51Lfs*144	E2	frameshift	10	0.0520833
6	c.192C>A	Y64*	E2	nonsense	1	0.00520833
7	c.252_255dup	R86Vfs*219	E3	frameshift	2	0.0104167
8	c.286del	W96Gfs*99	E3	frameshift	1	0.00520833
9	c.324del	A109Pfs*86	E3	frameshift	1	0.00520833
10	c.354_357dup	T120Qfs*185	E3	frameshift	1	0.00520833
11	c.404del	P135Rfs*60	E3	frameshift	2	0.0104167
12	c.404dup	A136Gfs*168	E3	frameshift	7	0.0364583
13	c.421_440del	L141Pfs*156	E3	frameshift	1	0.00520833
14	c.431del	G144Afs*51	E3	frameshift	4	0.0208333
15	c.431dup	H145Pfs*159	E3	frameshift	2	0.0104167
16	c.465_513del	T156Rfs*23	E3	frameshift	1	0.00520833
17	c.478del	D160Tfs*35	E3	frameshift	3	0.015625
18	c.490del	D164Tfs*31	E3	frameshift	1	0.00520833
19	c.515C>A	S172*	E3	frameshift	2	0.0104167
20	c.517del	A173Pfs*22	E3	frameshift	2	0.0104167
21	c.523_528dup	S175_A176dup	E3	frameshift	5	0.0260417
22	c.529dup	R177Pfs*127	E3	frameshift	1	0.00520833
23	c.570del	D192Tfs*3	E3	frameshift	1	0.00520833
24	c.593C>A	S198*	E3	nonsense	1	0.00520833
25	c.604delC	R202Vfs*4	E3	frameshift	2	0.0104167
26	c.649_653delinsAAA	H217Kfs*86	E3	frameshift	1	0.00520833
27	c.668_669insGT	P224Cfs*43	E3	frameshift	1	0.00520833
28	c.670_680el	P224Sfs*38	E3	frameshift	1	0.00520833
29	c.675C>A	Y225*	E3	nonsense	1	0.00520833
30	c.682G>T	E228*	E3	nonsense	2	0.0104167
31	c.700_700elTTinsCTC	F234Lfs*70	E3	frameshift	1	0.00520833
32	c.707C>G	P236R	E3	missense	1	0.00520833
33	c.708del	S237Afs*29	E3	frameshift	5	0.0260417
34	c.708dup	S237Qfs*67	E3	frameshift	8	0.0416667
35	c.736delGinsAT	G246Mfs*58	E3	frameshift	2	0.0104167
36	c.737dup	F247Lfs*57	E3	frameshift	1	0.00520833
37	c.742G>T	G248*	E3	nonsense	1	0.00520833
38	c.766C>G	R256G	E3	missense	1	0.00520833
39	c.778+1G>A	IVS3+1G>A	I3	splicing site	1	0.00520833
40	c.784A>G	R262G	E4	missense	2	0.0104167
41	c.815C>T	T272I	E4	missense	1	0.00520833
42	c.823T>A	W275R	E4	missense	1	0.00520833
43	c.824G>T	W275L	E4	missense	1	0.00520833
44	c.827G>A	R276Q	E4	missense	2	0.0104167
45	c.827G>C	R276P	E4	missense	3	0.015625
46	c.829C>T	R277*	E4	nonsense	6	0.03125
47	c.856A>G	N286D	E4	missense	3	0.015625
48	c.864C>G	C288W	E4	missense	1	0.00520833
49	c.865G>A	G289R	E4	missense	1	0.00520833
50	c.872_873del	Y291Sfs*12	E4	frameshift	1	0.00520833
51	c.881T>G	M294R	E4	missense	1	0.00520833
52	c.883_886del	N295Dfs*60	E4	frameshift	3	0.015625
53	c.889C>A	Q297K	E4	missense	1	0.00520833
54	c.896G>A	R299Q	E4	missense	3	0.015625
55	c.901delCinsAACCCT	L301Nfs*57	E4	frameshift	3	0.015625
56	c.905T>C	I302T	E4	missense	1	0.00520833
57	c.924+2delTinsGCTTACTTCCC	IVS4+2delTinsGCTTACTTCCC	I4	splicing site	2	0.0104167
58	c.924+4_924+19del	IVS4+4_4+9del	I4	splicing site	2	0.0104167
59	c.924+5G>C	IVS4+5G>C	I4	splicing site	1	0.00520833
60	c.947_958del	T316_A319del	E5	frameshift	1	0.00520833
61	c.951del	C318Vfs*38	E5	frameshift	1	0.00520833
62	c.952T>A	C318S	E5	missense	4	0.0208333
63	c.952T>C	C318R	E5	missense	2	0.0104167
64	c.953G>A	C318Y	E5	missense	1	0.00520833
65	c.960C>A	N320K	E5	missense	2	0.0104167
66	c.961T>A	C321S	E5	missense	1	0.00520833
67	c.962G>C	C321S	E5	missense	1	0.00520833
68	c.964C>T	Q322*	E5	nonsense	1	0.00520833
69	c.1017C>G	C339W	E5	missense	1	0.00520833
70	c.1018A>C	N340H	E5	missense	1	0.00520833
71	c.1025G>A	C342Y	E5	missense	2	0.0104167
72	c.1043T>G	L348R	E5	missense	1	0.00520833
73	c.1050+1G>C	IVS5+1G>C	I5	splicing site	1	0.00520833
74	c.1051-1G>T	IVS5-1G>T	I5	splicing site	2	0.0104167
75	c.1051-2A>G	IVS5-2A>G	I5	splicing site	2	0.0104167
76	c.1059A>T	R353S	E6	missense	3	0.015625
77	c.1063_1064del	L355Dfs*16	E6	frameshift	1	0.00520833
78	c.1063del	L355*	E6	nonsense	1	0.00520833
79	c.1064del	L355Rfs*3	E6	frameshift	1	0.00520833
80	c.1099C>T	R367*	E6	nonsense	10	0.0520833
81	c.1200_1201del	M401Vfs*106	E6	frameshift	1	0.00520833
82	c.1201_1202del	M401Vfs*106	E6	frameshift	2	0.0104167
83	c.1221dup	S408Lfs*100	E6	frameshift	1	0.00520833
84	c.1050+2T>C	IVS5+2T>C	I5	splicing site	1	0.00520833
85	5-kb deletion	partial gene deletion		Gross deletion	1	0.00520833
86	250-kb deletion	whole gene deletion		Gross deletion	4	0.0208333
87	del(10)(p15.3p13)	whole gene deletion		Gross deletion	2	0.0104167
88	del(10)(p14p15)	whole gene deletion		Gross deletion	1	0.00520833
89	del 10p distal	whole gene deletion		Gross deletion	1	0.00520833
90	900-kb deletion	whole gene deletion		Gross deletion	1	0.00520833
91	der(10)t(10;18) (p13;p11.2)	whole gene deletion		Gross deletion	1	0.00520833
92	del(10)(p14)	whole gene deletion		Gross deletion	2	0.0104167
93	del(10)(p13)	whole gene deletion		Gross deletion	1	0.00520833
94	del(10)(p14p15.1)	whole gene deletion		Gross deletion	1	0.00520833
95	11.7 Mb deletion at 10p and 8.2 Mb duplication at 15q	whole gene deletion		Gross deletion	1	0.00520833
96	12.6 Mb deletion at 10p and 1.9 Mb duplication at 7q	whole gene deletion		Gross deletion	1	0.00520833
97	del(10)(p15)	whole gene deletion		Gross deletion	1	0.00520833
98	del(10)(p14); dup(22)(q11.2)	whole gene deletion		Gross deletion	1	0.00520833
99	19-kb deletion	whole gene deletion		Gross deletion	2	0.0104167
100	del(10)(p14p15.2)	whole gene deletion		Gross deletion	1	0.00520833
101	del(10)(p12.33pter)	whole gene deletion		Gross deletion	1	0.00520833
102	del(10)(p14p15.3) and dup(20)(p13p12.3)	whole gene deletion		Gross deletion	1	0.00520833
103	del(10)(p12-15)	whole gene deletion		Gross deletion	1	0.00520833
