# Supplementary material for: A GATA3 gene mutation that causes incorrect splicing and HDR syndrome: a case study and literature review
Source: Front Genet. 2023 Aug 25;14:1254556. doi: 10.3389/fgene.2023.1254556 (PMC10485837; doi:10.3389/fgene.2023.1254556)
Supplement: Supplementary file 5 [file Table1.xlsx]

## Sheet: Sheet1
No	Country of origin	Pedigree relationship	Gender	Heritability	Genotypes	AA changes	Exon	Character of mutation	Affected domain	Report age	Age of onset	Hpoparathroidism		hearing impairment		renal lesions		other symptoms	Reference
												onset age	clinical features	onset age	clinical features	onset age	clinical features
1	Japanese	\	M	de novo	c.30_49delinsCACCGAGCTGCA	W10Cfs*40	E2	frameshift	TA1,TA2,ZnF1,ZnF2	24	4	10	SE,TE	4	B	\	\		33363791
2	Emirati	\	M	de novo	c.35_30.0164el	S12Tfs*40	E2	frameshift	TA1,TA2,ZnF1,ZnF2	2	0.0625	0.0625	SE	0.083	B	0.083	VA		21399899
3	\	proband	M	inherited	c.64C>T	Q22*	E2	nonsense	TA1,TA2,ZnF1,ZnF2	\	2	5	AS	2	B	-	-		17210674
4	\	mother	F	\	c.64C>T	Q22*	E2	nonsense	TA1,TA2,ZnF1,ZnF2	\	adult	adult	AS	adult	B	+	RI		17210674
5	Italian	\	M	de novo	c.108_109del	M36Ifs*16	E2	frameshift	TA1,TA2,ZnF1,ZnF2	14	0	14	SE,BGC	3	B	0	RCY, VUR, RA	palpebral ptosis, postural strabismus, nystagmus, and fundus oculi alterations	19248180
6	Chinese (Taiwan)	mother	F	inherited	c.153del	F51Lfs*144	E2	frameshift	TA1,TA2,ZnF1,ZnF2	39	16	-		16	B	\			25771973
7	Chinese (Taiwan)	aunt	F	inherited	c.153del	F51Lfs*144	E2	frameshift	TA1,TA2,ZnF1,ZnF2	43	16	-		16	B	-			25771973
8	Chinese (Taiwan)	uncle	M	inherited	c.153del	F51Lfs*144	E2	frameshift	TA1,TA2,ZnF1,ZnF2	\	\	-		+	B	\			25771973
9	Chinese (Taiwan)	aunt	F	inherited	c.153del	F51Lfs*144	E2	frameshift	TA1,TA2,ZnF1,ZnF2	46	16	-		16	B	46	RD		25771973
10	Chinese (Taiwan)	proband	F	inherited	c.153del	F51Lfs*144	E2	frameshift	TA1,TA2,ZnF1,ZnF2	12	7	-		7	B	\			25771973
11	Chinese (Taiwan)	brother	M	inherited	c.153del	F51Lfs*144	E2	frameshift	TA1,TA2,ZnF1,ZnF2	\	\	-		+	B	\			25771973
12	Chinese (Taiwan)	brother	M	inherited	c.153del	F51Lfs*144	E2	frameshift	TA1,TA2,ZnF1,ZnF2	\	\	-		+	B	\			25771973
13	Chinese (Taiwan)	sister	F	inherited	c.153del	F51Lfs*144	E2	frameshift	TA1,TA2,ZnF1,ZnF2	\	\	-		+	B	\			25771973
14	Chinese (Taiwan)	grandfather	M	\	c.153del	F51Lfs*144	E2	frameshift	TA1,TA2,ZnF1,ZnF2	\	\	-		+	B	\			25771973
15	Korean	\	M	de novo	c.153del	F51Lfs*144	E2	frameshift	TA1,TA2,ZnF1,ZnF2	20.167	0.083	0.083	SE	0	B	0	RCY, VUR		25510779
16	\	\	M	de novo	c.192C>A	Y64*	E2	nonsense	TA1,TA2,ZnF1,ZnF2	7	0.125	0.125	MR,BGC	4	B	\	\	ichthyosis	26731259
17	Korean	proband	M	inherited	c.252_255dup	R86Vfs*219	E3	frameshift	TA2,ZnF1,ZnF2	12	12	12	SE	12	B	12	RD		25883929
18	Korean	father	M	\	c.252_255dup	R86Vfs*219	E3	frameshift	TA2,ZnF1,ZnF2	\	\	+	SE, BGC	+	B	\			25883929
19	Chinese	\	F	de novo	c.286del	W96Gfs*99	E3	frameshift	TA2,ZnF1,ZnF2	17	0.5	0.5	SE,TE,BGC	11	B	-			28524840
20	Chinese	\	M	de novo	c.324del	A109Pfs*86	E3	frameshift	TA2,ZnF1,ZnF2	6	0.083	6	AS	0.083	B	5	RF,RCY		32155322
21	Portuguese	\	M	\	c.354_357dup	T120Qfs*185	E3	frameshift	TA2,ZnF1,ZnF2	51	\	51	SE,BGC	0	B	+	RD		29025137
22	\	\	F	\	c.404del	P135Rfs*60	E3	frameshift	TA2,ZnF1,ZnF2	\	13	31	TE	13	B	-	-		17210674
23	European	\	F	\	c.404del	P135Rfs*60	E3	frameshift	TA2,ZnF1,ZnF2	\	\	\	\	\	\	+	RCY		34136434
24	Japanese	proband	F	\	c.404dup	A136Gfs*168	E3	frameshift	TA2,ZnF1,ZnF2	11	3	5	SE,TE	3	B	-	-	hemimegalencephaly, short stature	16509533
25	Japanese	father	M	\	c.404dup	A136Gfs*168	E3	frameshift	TA2,ZnF1,ZnF2	40	childhood	+	AS	childhood	B, R>L	-	-		16509533
26	Dutch	\	F	\	c.404dup	A136Gfs*168	E3	frameshift	TA2,ZnF1,ZnF2	33	4	30	SE	4	B	+	RCY		16988501
27	\	proband	F	inherited	c.404dup	A136Gfs*168	E3	frameshift	TA2,ZnF1,ZnF2	\	0.667	0.667	AS	3	B	0.667	RA,VUR		17210674
28	\	sister	F	inherited	c.404dup	A136Gfs*168	E3	frameshift	TA2,ZnF1,ZnF2	\	0.833	8	AS	8	B	0.833	VUR		17210674
29	\	father	M	\	c.404dup	A136Gfs*168	E3	frameshift	TA2,ZnF1,ZnF2	\	7	25	AS	7	B	25	RA,RD,RF		17210674
30	Japanese	\	F	\	c.404dup	A136Gfs*168	E3	frameshift	TA2,ZnF1,ZnF2	40	9	10	SE	13	B	9	RD		21242646
31	Japanese	\	F	\	c.421_440del	L141Pfs*156	E3	frameshift	TA2,ZnF1,ZnF2	\	0.167	0.167	AS	\	\	+	RD		25137426
32	\	\	M	\	c.431del	G144Afs*51	E3	frameshift	TA2,ZnF1,ZnF2	\	4	4	SE	6	B	4	RA		17210674
33	Spanish	proband	F	inherited	c.431del	G144Afs*51	E3	frameshift	TA2,ZnF1,ZnF2	27	8	23	TE	2	B	24	RA		17309062
34	Spanish	mother	F	de novo	c.431del	G144Afs*51	E3	frameshift	TA2,ZnF1,ZnF2	58	6	58	AS	6	B	28	RA, RF		17309062
35	Swiss	\	M	de novo	c.431del	G144Afs*51	E3	frameshift	TA2,ZnF1,ZnF2	1.5	0	\	\	0	B	0	RD,RCY		34440452
36	Japanese	\	M	\	c.431dup	H145Pfs*159	E3	frameshift	TA2,ZnF1,ZnF2	43	12	12	SE	20	B	-	-		19057839
37	Japanese	\	F	\	c.431dup	H145Pfs*159	E3	nonsense	ZnF2	27	1	1	SE	8	B,R>L	-	-		21157112
38	European	\	M	\	c.465_513del	T156Rfs*23	E3	frameshift	TA2,ZnF1,ZnF2	\	\	+	\	+	B	+	RA		10935639
39	Chinese (Taiwan)	father	M	\	c.478del	D160Tfs*35	E3	frameshift	TA2,ZnF1,ZnF2	\	\	50	TE	childhood	B	-	-		16912130
40	Chinese (Taiwan)	proband	M	inherited	c.478del	D160Tfs*35	E3	frameshift	TA2,ZnF1,ZnF2	23	\	23	AS	10	B	-	-		16912130
41	Chinese (Taiwan)	brother	M	inherited	c.478del	D160Tfs*35	E3	frameshift	TA2,ZnF1,ZnF2	\	\	18	AS	17	B	-	-		16912130
42	\	\	F	\	c.490del	D164Tfs*31	E3	frameshift	TA2,ZnF1,ZnF2	\	0.083	0.083	SE	0.833	B	-			17210674
43	Chinese	proband	M	inherited	c.515C>A	S172*	E3	frameshift	TA2,ZnF1,ZnF2	12	0	12	TE	0	B	12	RCY,RC		25124981
44	Chinese	father	M	\	c.515C>A	S172*	E3	frameshift	TA2,ZnF1,ZnF2	\	\	+	MR	+	B	+	RC		25124981
45	Japanese	proband	F	de novo	c.517del	A173Pfs*22	E3	frameshift	TA2,ZnF1,ZnF2	26	16	26	AS	16	B	26	RD		17114920
46	Japanese	brother	M	de novo	c.517del	A173Pfs*22	E3	frameshift	TA2,ZnF1,ZnF2	18	\	18	AS	+	B	-	-		17114920
47	Dutch	grandfather	M	\	c.523_528dup	S175_A176dup	E3	frameshift	TA2	56	\	+	\	6.65	B	+	RCY	congenital, sensorineural, symmetric, mild-to-moderate, non-progressive hearing impairment.	24434941
48	Dutch	aunt	F	inherited	c.523_528dup	S175_A176dup	E3	frameshift	TA2	30	\	+	\	5.29	B	+	RD		24434941
49	Dutch	mother	F	inherited	c.523_528dup	S175_A176dup	E3	frameshift	TA2	25	\	+	\	2.89	B	+	RD		24434941
50	Dutch	sister	F	inherited	c.523_528dup	S175_A176dup	E3	frameshift	TA2	4	\	+	\	1.61	B	-			24434941
51	Dutch	proband	M	inherited	c.523_528dup	S175_A176dup	E3	frameshift	TA2	3	\	+	\	1.61	B	+	VUR		24434941
52	Chinese	\	M	de novo	c.529dup	R177Pfs*127	E3	frameshift	TA2,ZnF1,ZnF2	19	2	2	TE	2	B	17	RD	Choreoathetosis	26268891
53	Chinese	\	\	\	c.570del	D192Tfs*3	E3	frameshift	TA2,ZnF1,ZnF2	24	0	0	AS	+	B	+	RA		31433868
54	Japanese	\	M	\	c.593C>A	S198*	E3	nonsense	TA2,ZnF1,ZnF2	58	childhood	58	BGC	childhood	B	-	-		23186964
55	European	proband	F	inherited	c.604delC	R202Vfs*4	E3	frameshift	TA2,ZnF1,ZnF2	\	3	3	RC,RS,VR	3	B	3	RCY,RS,VUR		14985365
56	European	father	M	\	c.604delC	R202Vfs*4	E3	frameshift	TA2,ZnF1,ZnF2	\	\	<40	VR	<30	B,L>R	+	RD,VUR		14985365
57	Japanese	\	M	\	c.649_653delinsAAA	H217Kfs*86	E3	frameshift	ZnF1,ZnF2	0.083	0.083	0.083	SE	0.083	B	0.083	HK		31885872
58	Chinese	\	M	\	c.668_669insGT	P224Cfs*43	E3	frameshift	ZnF1,ZnF2	2.9	\	\	\	\	\	+	RD, RCY,VUR	short starute	34059960
59	Chinese	\	\	\	c.670_680el	P224Sfs*38	E3	frameshift	TA2,ZnF1,ZnF2	14	11	11	\	\	\	\	\		31433868
60	\	\	\	\	c.675C>A	Y225*	E3	nonsense	ZnF1,ZnF2	\	\	\	\	+	B	\	\		34416374
61	European	proband	F	inherited	c.682G>T	E228*	E3	nonsense	ZnF1,ZnF2	\	\	20	SE	4	B	+	RD,BGC		14985365
62	European	mother	F	\	c.682G>T	E228*	E3	nonsense	ZnF1,ZnF2	\	\	45	AS	<25	B	-			14985365
63	Japanese	\	F	\	c.700_700elTTinsCTC	F234Lfs*70	E3	frameshift	ZnF1,ZnF2	39	6	13	TE	6	B	27	PCD		21242646
64	Chinese	\	M	\	c.707C>G	P236R	E3	missense	others	4.1	\	\	\	\	\	+	RD,VUR		34059960
65	\	mother	F	\	c.708del	S237Afs*29	E3	frameshift	ZnF1,ZnF2	\	3	35	TE	3	L>R	36	RCY,RA		17210674
66	\	proband	F	inherited	c.708del	S237Afs*29	E3	frameshift	ZnF1,ZnF2	\	2.5	14	AS	2.5	B	-			17210674
67	\	brother	M	inherited	c.708del	S237Afs*29	E3	frameshift	ZnF1,ZnF2	\	0	7	AS	0	B	-			17210674
68	American	proband	M	inherited	c.708del	S237Afs*29	E3	frameshift	ZnF1,ZnF2	48	2	45	AS	2	B	48	RCY		26282285
69	American	mother	F	\	c.708del	S237Afs*29	E3	frameshift	ZnF1,ZnF2	62	2	49	AS	2	B	-			26282285
70	Japanese	mother	F	\	c.708dup	S237Qfs*67	E3	frameshift	ZnF1,ZnF2	58	\	47	AS	+	B	47	RA		15830275
71	Japanese	proband	F	inherited	c.708dup	S237Qfs*67	E3	frameshift	ZnF1,ZnF2	35	\	35	AS	+	B	35	RD	Oligohydramnios in pregnancy, the infant was presented with multicystic kidney, rectal atresia, atrial septal defect, undescended testis, and rocker-bottom foot	15830275
72	Chinese	\	F	\	c.708dup	S237Qfs*67	E3	frameshift	ZnF1,ZnF2	\	8	12.5	AS	8	B	\	\		33120464
73	Japanese	grandfather	M	\	c.708dup	S237Qfs*67	E3	frameshift	ZnF1,ZnF2	56	46	54	SE	\	\	46	RA, RF		30396722
74	Japanese	mother	F	inherited	c.708dup	S237Qfs*67	E3	frameshift	ZnF1,ZnF2	30	6	+	AS	6	+	9	VUR		30396722
75	Japanese	brother	M	inherited	c.708dup	S237Qfs*67	E3	frameshift	ZnF1,ZnF2	10	5	+	AS	5	+	+	RD		30396722
76	Japanese	proband	F	inherited	c.708dup	S237Qfs*67	E3	frameshift	ZnF1,ZnF2	6	3	3	SE,BGC	3	B	3	RCY	choanal atresia	30396722
77	Japanese	brother	M	inherited	c.708dup	S237Qfs*67	E3	frameshift	ZnF1,ZnF2	1	0.083	+	BGC	0.083	B	\		choanal atresia	30396722
78	Japanese	proband	F	inherited	c.736delGinsAT	G246Mfs*58	E3	frameshift	ZnF1,ZnF2	1	0.167	0.167	AS	1	B	1	RCY	biliary atresia	26800885
79	Japanese	mother	F	\	c.736delGinsAT	G246Mfs*58	E3	frameshift	ZnF1,ZnF2	\	\	+	AS	+	B	+	VUR		26800885
80	Japanese	\	M	\	c.737dup	F247Lfs*57	E3	frameshift	ZnF1,ZnF2	4	1.25	1.25	AS	-		1.25	PD		21242646
81	\	\	F	\	c.742G>T	G248*	E3	nonsense	ZnF1,ZnF2	\	0	0	SE,TE	5	B	+	RCY		17210674
82	European	\	F	\	c.766C>G	R256G	E3	missense	others	\	\	\	\	\	\	+	VUR		24429398
83	Swiss	\	M	de novo	c.778+1G>A	IVS3+1G>A	I3	splicing site	ZnF1,ZnF2	5	0	\	\	0	B	0	RCY		34440452
84	Japanese	proband	F	inherited	c.784A>G	R262G	E4	missense	others	31	2	2	pain on lower limb	11	B,L>R	-	-		21157112
85	Japanese	mother	F	\	c.784A>G	R262G	E4	missense	others	\	\	27	AS	childhood	B	\	\		21157112
86	European	\	M	de novo	c.815C>T	T272I	E4	missense	ZnF1	1.5	0.083	0.083	SE	0.667	B	1.5	pelvic kidney	psychomotor retardation, hyperopia, astigmatism	19723756 23203342
87	Japanese	\	M	\	c.823T>A	W275R	E4	missense	ZnF1	46	36	39	SE/TE	+	B	36	RD		11389161
88	Japanese	\	F	\	c.824G>T	W275L	E4	missense	ZnF1	31	3	3	SE	11	B	-			21242646
89	Turkish	\	M	de novo	c.827G>A	R276Q	E4	missense	others	13	13	13	MR,BGC	13	B	13	RD		26777049
90	Spanish	\	F		c.827G>A	R276Q	E4	missense	others	34	childhood	34	AS	childhood	B	34	RF,GL		29398643
91	European	mother	F	\	c.827G>C	R276P	E4	missense	ZnF1	45	childhood	+	MR	childhood	B	-			15705923
92	European	proband	F	inherited	c.827G>C	R276P	E4	missense	ZnF1	22	childhood	+	AS	childhood	B	22	RA,RF	polycystic ovarian, hypertension	15705923
93	European	sister	F	inherited	c.827G>C	R276P	E4	missense	ZnF1	19	childhood	14	SE, MR	childhood	B	-	-		15705923
94	Chinese	proband	M	inherited	c.829C>T	R277*	E4	nonsense	ZnF1,ZnF2	7	5	+	AS	5	B	7	RA		28303854
95	Chinese	mother	F	inherited	c.829C>T	R277*	E4	nonsense	ZnF1,ZnF2	31	19	+	AS	19	B	-			28303854
96	Chinese	grandmother	F	\	c.829C>T	R277*	E4	nonsense	ZnF1,ZnF2	52	20	+	AS	20	B	-			28303854
97	European	proband	M	inherited	c.829C>T	R277*	E4	nonsense	ZnF1,ZnF2	\	\	+	\	+	B	+	RD		10935639
98	European	mother	F	\	c.829C>T	R277*	E4	nonsense	ZnF1,ZnF2	\	\	+	\	+	B	+	RD		10935639
99	\	\	F	\	c.829C>T	R277*	E4	nonsense	ZnF1,ZnF2	\	childhood	33	SE	childhood	B	+	RD,RF		17210674
100	European	father	M	\	c.856A>G	N286D	E4	missense	ZnF1	54	0.083	54	\	0.083	B	\			27387476
101	European	proband	F	\	c.856A>G	N286D	E4	missense	ZnF1	33	0.083	32	\	0.083	B	\			27387476
102	European	sister	F	\	c.856A>G	N286D	E4	missense	ZnF1	29	0.083	29	\	0.083	B	\			27387476
103	Japanese	\	M	inherited	c.864C>G	C288W	E4	missense	others	52	18	47	AS	40	B	18	Proteinuria		28566604
104	Japanese	\	F	\	c.865G>A	G289R	E4	missense	others	54	36	+	AS	36	B	36	RD		25767699
105	\	\	\	\	c.872_873del	Y291Sfs*12	E4	frameshift	ZnF2	\	\	\	\	\	\	+	RD	synechiae vulvae	29220675
106	American	\	M	\	c.881T>G	M294R	E4	missense	others	31	1.5	8	AS	1.5	B	31	NEP		26282285
107	\	proband	M	inherited	c.883_886del	N295Dfs*60	E4	frameshift	ZnF2	\	5	6	SE	5	B	10	RA,RS		17210674
108	\	sister	F	inherited	c.883_886del	N295Dfs*60	E4	frameshift	ZnF2	\	1	1	AS	7	B	1	RA,RS,VUR		17210674
109	\	mother	F	\	c.883_886del	N295Dfs*60	E4	frameshift	ZnF2	\	38	adult	TE	38	B	adult	RA,RS,VUR		17210674
110	European	\	F	\	c.889C>A	Q297K	E4	missense	others	\	\	\	\	\	\	+	VUR		24429398
111	Japanese	mother	F	\	c.896G>A	R299Q	E4	missense	others	50	33	33	SE,BGC,CA	41	B	+	RD		26514990
112	Japanese	proband	F	inherited	c.896G>A	R299Q	E4	missense	others	27	14	14	BGC	+	B	-			26514990
113	European	\	M	\	c.896G>A	R299Q	E4	missense	others	60	54	54	AS	56	B	56	RCY,VUR		27387476
114	Japanese	proband	F	inherited	c.901delCinsAACCCT	L301Nfs*57	E4	frameshift	ZnF2	27	25	25	SE,TE	27	B	27	RA		11389161
115	Japanese	father	M	\	c.901delCinsAACCCT	L301Nfs*57	E4	frameshift	ZnF2	57	childhood	57	AS	childhood	B	-			11389161
116	Japanese	daughter	F	inherited	c.901delCinsAACCCT	L301Nfs*57	E4	frameshift	ZnF2	2	2	2	AS	2	B	-			11389161
117	Chinese	\	F	\	c.905T>C	I302T	E4	missense	others	2.3	\	\	\	\	\	2.3	VUR		34059960
118	Chinese (Taiwan)	mother	F	\	c.924+2delTinsGCTTACTTCCC	IVS4+2delTinsGCTTACTTCCC	I4	splicing site	ZnF2	\	\	33	TE	childhood	B	33	RD		16912130
119	Chinese (Taiwan)	proband	F	inherited	c.924+2delTinsGCTTACTTCCC	IVS4+2delTinsGCTTACTTCCC	I4	splicing site	ZnF2	\	\	16	TE	2	B	16	RA		16912130
120	European	proband	M	inherited	c.924+4_924+19del	IVS4+4_4+9del	I4	splicing site	ZnF2	38	0.083	18	SE	0.083	B	18	RD,VUR		27387476
121	European	mother	F	\	c.924+4_924+19del	IVS4+4_4+9del	I4	splicing site	ZnF2	65	0.083	58	AS	0.083	B	37	RD,VUR		27387476
122	Japanese	\	M	\	c.924+5G>C	IVS4+5G>C	I4	splicing site	ZnF2	15	9	15	SE	9	B	15	RD		29026277
123	European	\	\	\	c.947_958del	T316_A319del	E5	frameshift	ZnF2	\	\	+	\	+	B	+	RD		10935639
124	European	\	M	de novo	c.951del	C318Vfs*38	E5	frameshift	ZnF2	15	1.417	1.417	SE	3	B	3	RF, NE, GL		23052618
125	Japanese	proband	M	inherited	c.952T>A	C318S	E5	missense	ZnF2	13	6	12	TE	6	B	-	-	heterotropia	21157112
126	Japanese	sister	F	inherited	c.952T>A	C318S	E5	missense	ZnF2	\	\	+	AS	+	B	+	RCY	vaginal atresia	21157112
127	Japanese	father	M	\	c.952T>A	C318S	E5	missense	ZnF2	\	\	+	AS	+	B	+	HY		21157112
128	Japanese	sister	F	inherited	c.952T>A	C318S	E5	missense	ZnF2	\	\	+	AS	+	B	+	RCY	vaginal atresia	21157112
129	European	\	M	\	c.952T>C	C318R	E5	missense	ZnF2	11	0.2	11	AS	8	B	0.2	RD		14985365
130	Japanese	\	F	de novo	c.952T>C	C318R	E5	missense	ZnF2	32	0	27	MR	0	B	27	RD	Squamous cell lung carcinoma	29593425
131	Japanese	\	F	\	c.953G>A	C318Y	E5	missense	ZnF2	\	0.417	0.417	SE	0.417	B	0.417	RD		25137426
132	American	proband	F	inherited	c.960C>A	N320K	E5	missense	ZnF2	\	\	27	AS	4	B	23	RCY		14985365
133	American	mother	F	\	c.960C>A	N320K	E5	missense	ZnF2	\	\	51	AS	24	B	-
134	Australians	\	\	de novo	c.961T>A	C321S	E5	missense	ZnF2	\	\	\	\	+	B	\	\		31827275
135	Japanese	\	M	\	c.962G>C	C321S	E5	missense	ZnF2	\	0	0	AP	0	B	0	RA		21120445
136	Japanese	\	M	de novo	c.964C>T	Q322*	E5	nonsense	ZnF2	15	0.083	0.083	AS	0.083	B	11	RD, RCY	tetralogy of fallot	33159669
137	European	\	F	\	c.1017C>G	C339W	E5	missense	ZnF2	61	0	30	AS	0	B	43	RS		27387476
138	Spanish	\	\	de novo	c.1018A>C	N340H	E5	missense	ZnF2	\	0	\	\	0	B	\	\		29986705
139	Portuguese	\	F	\	c.1025G>A	C342Y	E5	missense	others	29	childhood	28	TE	childhood	B	-	-		21834031
140	Japanese	\	F	\	c.1025G>A	C342Y	E5	missense	others	\	9	9	AS	9	B	\	\		25137426
141	\	\	M	\	c.1043T>G	L348R	E5	missense	others	\	0	14	SE	0	B, R>L	-	-	long Q interval	17210674
142	Japanese	\	M	\	c.1050+1G>C	IVS5+1G>C	I5	splicing site	others	17	1	1.25	SE	1	B	1.25	RD		21242646
143	American	\	F	\	c.1051-1G>T	IVS5-1G>T	I5	splicing site	others	\	1	1	SE	5	B, R>L	+	RA		14985365
144	Japanese	\	F	\	c.1051-1G>T	IVS5-1G>T	I5	splicing site	others	0.417	0.083	0.083	SE,TE,AP	0.083	B	0.083	RD	uterus didelphys	21157112
145	\	\	F	\	c.1051-2A>G	IVS5-2A>G	I5	splicing site	others	\	0.167	0.167	TE	0.167	B	1	RD, RS, VUR		17210674
146	European	\	F	\	c.1051-2A>G	IVS5-2A>G	I5	splicing site	others	28	0.083	21	AS	0.083	B	1	RCY,VUR		27387476
147	Chinese (Taiwan)	mother	F	\	c.1059A>T	R353S	E6	missense	others	32	childhood	32	SE, BGC	childhood	B	-	-		16912130
148	Chinese (Taiwan)	sister	F	inherited	c.1059A>T	R353S	E6	missense	others	10	5	10	AS	5	B	-	-		16912130
149	Chinese (Taiwan)	proband	M	inherited	c.1059A>T	R353S	E6	missense	others	7	4	7	AS	4	B	-	-		16912130
150	Samoans	\	F	\	c.1063_1064del	L355Dfs*16	E6	frameshift	others	\	4	4	SE	<8	B	+	RA		14985365
151	Japanese	\	F	\	c.1063del	L355*	E6	nonsense	others	8	0.083	0.083	SE,MR	2.8	B	-	-	developmental delay	21157112
152	\	\	M	\	c.1064del	L355Rfs*3	E6	frameshift	others	\	0.667	0.667	SE	1	B	0.667	RA		17210674
153	Japanese	proband	F	\	c.1099C>T	R367*	E6	nonsense	others	33	3	3	SE,TE	childhood	B	20	proteinuria,haematuria		11389161
154	Japanese	daughter	F	inherited	c.1099C>T	R367*	E6	nonsense	others	3	\	3	AS	+	B	-			11389161
155	European	\	M	\	c.1099C>T	R367*	E6	nonsense	others	\	0	13	SE,TE	0	B, R>L	+	RD		14985365
156	Japanese	\	M	\	c.1099C>T	R367*	E6	nonsense	others	\	4	4	SE	4	B	\	\		25137426
157	Turkish	\	M	de novo	c.1099C>T	R367*	E6	nonsense	others	0.167	0.167	0.167	SE,TE	-	-	0.167	proteinuria,haematuria		26316437
158	Brazilian	proband	M	inherited	c.1099C>T	R367*	E6	nonsense	others	\	0	+	AS	0.917	B	0	RA		30534854
159	Brazilian	mother	F	de novo	c.1099C>T	R367*	E6	nonsense	others	\	4	+	AS	4	B	+	RC		30534854
160	Chinese	\	M	de novo	c.1099C>T	R367*	E6	nonsense	others	18	1	1	TE	3	B	18	proteinuria		19253381
161	Chinese	\	F	de novo	c.1099C>T	R367*	E6	nonsense	others	5	5	5	TE	5	B	-	-		19253381
162	Korean	\	\	\	c.1099C>T	R367*	E6	nonsense	others	\	\	+	\	\	\	\	\		26384470
163	Japanese	\	F	de novo	c.1200_1201del	M401Vfs*106	E6	frameshift	others	12	0.25	0.25	AS	1	B,R>L	3	RA, RD	short stature, diabetes mellitus	19952462
164	Korean	\	M	de novo	c.1201_1202del	M401Vfs*106	E6	frameshift	others	1.167	0.25	1.167	SE	0.25	B	1.167	RCY		29073906
165	\	\	M	de novo	c.1201_1202del	M401Vfs*106	E6	frameshift	others	3	3	3	AS	3	B	3	RCY	developmental delay, choanal atresia, psoriasis, and polyarthritis	31238969
166	\	\	F	\	c.1221dup	S408Lfs*100	E6	frameshift	others	\	0	0.083	SE	0	B	0	RA		17210674
167	\	\	M	de novo	5-kb deletion	partial gene deletion		Gross deletion	\	1	0	0	AP,SE	0	B	0	RCY,RD		24859509
168	European	\	M	inherited	250-kb deletion	whole gene deletion		Gross deletion	TA1,TA2,ZnF1,ZnF2	38	\	38	\	1	B	38	RD		10935639
169	European	\	F	inherited	250-kb deletion	whole gene deletion		Gross deletion	TA1,TA2,ZnF1,ZnF2	27	\	27	\	+	B	27	RD		10935639
170	European	\	F	inherited	250-kb deletion	whole gene deletion		Gross deletion	TA1,TA2,ZnF1,ZnF2	10	\	10	\	+	B	10	RD		10935639
171	European	\	M	inherited	250-kb deletion	whole gene deletion		Gross deletion	TA1,TA2,ZnF1,ZnF2	9	\	9	MR	5	B	9	RD		10935639
172	Spanish	\	M	inherited	del(10)(p15.3p13)	whole gene deletion		Gross deletion	TA1,TA2,ZnF1,ZnF2	10	0.083	\	\	10	B	0.083	RD	dysmorphism, developmental delay	26762557
173	Spanish	\	M	inherited	del(10)(p15.3p13)	whole gene deletion		Gross deletion	TA1,TA2,ZnF1,ZnF2	33	\	18	SE,MR	+	B	\	\	dysmorphism, developmental delay	26762557
174	Turkish	\	M	\	del(10)(p14p15)	whole gene deletion		Gross deletion	TA1,TA2,ZnF1,ZnF2	14	0	6	MR,CA	0	B	6	RD	choanal atresia, development delay	10361989
175	Turkish	\	M	\	del 10p distal	whole gene deletion		Gross deletion	TA1,TA2,ZnF1,ZnF2	26	0	0	SE,MR	+	B	8	VUR		10361989
176	Turkish	\	M	\	900-kb deletion	whole gene deletion		Gross deletion	TA1,TA2,ZnF1,ZnF2	14	0	0	\	6	B	6	RD		10935639
177	Japanese	\	F	de novo	der(10)t(10;18) (p13;p11.2)	whole gene deletion		Gross deletion	TA1,TA2,ZnF1,ZnF2	1.5	0.0164	0.0164	AS	0.417	B	1.5	RD		11389161
178	Japanese	\	M	de novo	del(10)(p14)	whole gene deletion		Gross deletion	TA1,TA2,ZnF1,ZnF2	3	0.083	0.083	SE/TE	3	B	3	RD		11389161
179	Japanese	\	F	de novo	del(10)(p13)	whole gene deletion		Gross deletion	TA1,TA2,ZnF1,ZnF2	9	2.5	2.5	SE/TE	2.7	B	2.7	RA		11389161
180	Japanese	\	M	de novo	del(10)(p14p15.1)	whole gene deletion		Gross deletion	TA1,TA2,ZnF1,ZnF2	14	1.4	1.4	SE/TE	7	B	7	RD	cerebral infarction	11389161
181	Japanese	\	M	de novo	11.7 Mb deletion at 10p and 8.2 Mb duplication at 15q	whole gene deletion		Gross deletion	TA1,TA2,ZnF1,ZnF2	2	0	1	AS	0	B	0	RA,VCR	dysmorphism, developmental delay	28102624
182	Japanese	\	F	de novo	12.6 Mb deletion at 10p and 1.9 Mb duplication at 7q	whole gene deletion		Gross deletion	TA1,TA2,ZnF1,ZnF2	28	0	0	MR	0	B	\	\	dysmorphism, developmental delay	28102624
183	Japanese	\	F	de novo	del(10)(p15)	whole gene deletion		Gross deletion	TA1,TA2,ZnF1,ZnF2	4	0.0417	0.0417	SE	0.5	B	0.167	VUR	developmental delay	21242646
184	Japanese	\	M	de novo	del(10)(p14); dup(22)(q11.2)	whole gene deletion		Gross deletion	TA1,TA2,ZnF1,ZnF2	22	0.417	0.417	SE	0.5	B	3	RA,RI	autism, dysmorphism, developmental delay	23918631
185	Sri Lankan	\	M	inherited	19-kb deletion	whole gene deletion		Gross deletion	TA1,TA2,ZnF1,ZnF2	13	0.583	0.583	TE	13	B	-			31660939
186	Sri Lankan	\	F	\	19-kb deletion	whole gene deletion		Gross deletion	TA1,TA2,ZnF1,ZnF2	47	47	47	AS	childhood	B	47	NE		31660939
187	Italian	\	M	de novo	del(10)(p14p15.2)	whole gene deletion		Gross deletion	TA1,TA2,ZnF1,ZnF2	37	0.167	0.167	SE,MR,CA,BGC	26	B	37	RD	autism, dysmorphism, developmental delay	15337474 20425828
188	Italian	\	F	de novo	del(10)(p12.33pter)	whole gene deletion		Gross deletion	TA1,TA2,ZnF1,ZnF2	13	0.667	0.667	SE,BGC,MR	0.667	B	0.667	RD	dysmorphism, developmental delay	19022243 20425828
189	Italian	\	M	de novo	del(10)(p14)	whole gene deletion		Gross deletion	TA1,TA2,ZnF1,ZnF2	4	1	-	MR	4	B	-	-	dysmorphism, developmental delay	22407589
190	\	\	M	de novo	del(10)(p14p15.3) and dup(20)(p13p12.3)	whole gene deletion		Gross deletion	TA1,TA2,ZnF1,ZnF2	0.083	0.083	0.083	AS	0	B	\	\	developmental delay	30218523
191	\	\	M	de novo	del(10)(p12-15)	whole gene deletion		Gross deletion	TA1,TA2,ZnF1,ZnF2	7	0	-	MR	0	B	-	-	autism, dysmorphism, developmental delay	20425828
192	Chinese	\	F	de novo	c.1050+2T>C	IVS5+2T>C	I5	splicing site	others	5.5	0	0.583	SE,BGC,AP,MC	0	B	-	-		this study
Abbreviation: BGC, basal ganglia calcification; GL, Glomerulonephritis; HY, hydronephrosis; HK, horseshoe kidney; NE, Nephrosis; NEP, Nephrocalcinosis; RA, renal agenesis; RC, renal calculi; RCY, renal cysts; RD, renal dysplasia; RF, renal failure; RI, renal insufficiency;RS, renal sepsis; PCD, pelvicalyceal deformity; PD, pelvic duplication; UI, urinary incontinence; VUR, vesicoureteric reflux; …
